# Supplementary material for: Estimation of enteric methane emissions in dairy cows under grazing a silvopastoral system and a grass monoculture in the Colombian Amazonian foothills
Source: PLoS One. 2026 Jan 30;21(1):e0337719. doi: 10.1371/journal.pone.0337719 (PMC12857995; doi:10.1371/journal.pone.0337719)
Supplement: S2 Database — (XLSX) [file pone.0337719.s002.xlsx]

## Sheet: base_LMD
treatment	period	cow	group	day	hour	activity	ch4_g_day	px_milk_lt	px_milk_kg	cms_kg_day	ch4/liter	ch4/kg_milk	ch4/kgMSI	fat_milk	prot_milk	EMC	ch4/kgEMC	ch4/kgEMC2	thi
SPS	1	1	G1	1	am	Grazing	421.36	14.8	15.2736	11.94	28.4703	27.5875	35.2898	3.52	2.8	13.6634	30.8387	14.8466	75.1565
SPS	1	2	G1	1	am	Ruminating	226.939	14.8	15.2736	11.94	15.3337	14.8582	19.0066	4.19	3.29	15.4884	14.6522	16.6713	73.302
SPS	1	3	G1	1	am	Grazing	286.148	14.8	15.2736	11.94	19.3343	18.7348	23.9655	3.5	2.92	13.7674	20.7845	14.9504	77.1835
SPS	1	4	G1	1	am	Resting	182.76	14.8	15.2736	11.94	12.3486	11.9657	15.3065	4.72	3.56	16.7936	10.8827	17.9764	73.9315
SPS	1	5	G1	1	am	Ruminating	251.468	14.8	15.2736	11.94	16.9911	16.4642	21.061	3.94	3.35	15.0932	16.661	16.276	76.6333
SPS	1	1	G1	1	pm	Ruminating	202.65	14.8	15.2736	11.94	13.6925	13.268	16.9723	3.27	2.85	13.2565	15.2868	14.4395	78.3705
SPS	1	2	G1	1	pm	Milking	138.306	14.8	15.2736	11.94	9.345	9.05524	11.5834	4.12	3.23	15.2873	9.04711	16.4703	74.1178
SPS	1	3	G1	1	pm	Milking	145.432	14.8	15.2736	11.94	9.82649	9.52179	12.1802	3.34	2.9	13.4457	10.8162	14.6287	78.6371
SPS	1	4	G1	1	pm	Resting	169.745	14.8	15.2736	11.94	11.4693	11.1136	14.2165	4.78	3.67	17.0348	9.9646	18.2176	79.5006
SPS	1	5	G1	1	pm	Milking	128.824	14.8	15.2736	11.94	8.70431	8.43441	10.7893	3.94	3.44	15.1992	8.47571	16.3819	75.8852
SPS	1	1	G1	2	am	Ruminating	258.044	14.8	15.2736	11.94	17.4354	16.8948	21.6117	3.52	2.8	13.6634	18.8858	14.8466	73.8701
SPS	1	2	G1	2	am	Milking	126.68	14.8	15.2736	11.94	8.55945	8.29404	10.6097	4.19	3.29	15.4884	8.17904	16.6713	74.1065
SPS	1	3	G1	2	am	Ruminating	240.017	14.8	15.2736	11.94	16.2174	15.7145	20.1019	3.5	2.92	13.7674	17.4338	14.9504	75.7172
SPS	1	4	G1	2	am	Ruminating	236.764	14.8	15.2736	11.94	15.9975	15.5015	19.8295	4.72	3.56	16.7936	14.0985	17.9764	76.5238
SPS	1	5	G1	2	am	Resting	197.342	14.8	15.2736	11.94	13.3339	12.9205	16.5278	3.94	3.35	15.0932	13.0749	16.276	78.2316
SPS	1	1	G1	2	pm	Milking	125.899	14.8	15.2736	11.94	8.5067	8.24293	10.5443	3.27	2.85	13.2565	9.4972	14.4395	78.1718
SPS	1	2	G1	2	pm	Ruminating	279.704	14.8	15.2736	11.94	18.8989	18.3129	23.4258	4.12	3.23	15.2873	18.2965	16.4703	76.9903
SPS	1	3	G1	2	pm	Resting	169.075	14.8	15.2736	11.94	11.424	11.0698	14.1604	3.34	2.9	13.4457	12.5746	14.6287	74.7363
SPS	1	4	G1	2	pm	Resting	182.492	14.8	15.2736	11.94	12.3305	11.9482	15.2841	4.78	3.67	17.0348	10.7128	18.2176	71.1819
SPS	1	5	G1	2	pm	Resting	152.94	14.8	15.2736	11.94	10.3338	10.0134	12.809	3.94	3.44	15.1992	10.0624	16.3819	76.3915
TP	1	1	G2	1	am	Ruminating	262.673	14.5	14.964	10.2	18.1154	17.5537	25.7523	4.49	3.3	15.7335	16.6952	16.0893	75.8711
TP	1	2	G2	1	am	Ruminating	253.103	14.5	14.964	10.2	17.4553	16.9141	24.814	3.87	2.86	14.0944	17.9576	15.5823	77.3544
TP	1	3	G2	1	am	Grazing	296.766	14.5	14.964	10.2	20.4666	19.832	29.0947	3.66	3.25	14.1609	20.9567	16.0317	76.2558
TP	1	4	G2	1	am	Grazing	429.584	14.5	14.964	10.2	29.6265	28.7078	42.1161	4.05	3.1	14.6997	29.2239	15.8588	74.2779
TP	1	5	G2	1	am	Grazing	284.566	14.5	14.964	10.2	19.6252	19.0167	27.8986	4.51	3.27	15.7354	18.0844	16.0547	74.4101
TP	1	1	G2	1	pm	Grazing	326.18	14.5	14.964	10.2	22.4952	21.7977	31.9785	5.51	3.2	17.4799	18.6603	15.9741	73.394
TP	1	2	G2	1	pm	Milking	142.23	14.5	14.964	10.2	9.80899	9.50484	13.9442	3.87	2.9	14.1406	10.0583	15.6284	74.6008
TP	1	3	G2	1	pm	Grazing	286.629	14.5	14.964	10.2	19.7675	19.1546	28.1009	3.94	3.32	14.7527	19.4289	16.1123	73.8915
TP	1	4	G2	1	pm	Grazing	436.528	14.5	14.964	10.2	30.1054	29.1719	42.7969	3.84	3.07	14.2819	30.5652	15.8243	75.7328
TP	1	5	G2	1	pm	Grazing	377.331	14.5	14.964	10.2	26.0228	25.2159	36.9932	4.57	3.36	15.9487	23.659	16.1584	76.592
TP	1	1	G2	2	am	Ruminating	224.988	14.5	14.964	10.2	15.5164	15.0353	22.0576	4.49	3.3	15.7335	14.2999	16.0893	75.562
TP	1	2	G2	2	am	Milking	144.21	14.5	14.964	10.2	9.94552	9.63713	14.1382	3.87	2.86	14.0944	10.2317	15.5823	76.2222
TP	1	3	G2	2	am	Milking	140.873	14.5	14.964	10.2	9.71535	9.4141	13.811	3.66	3.25	14.1609	9.948	16.0317	77.6226
TP	1	4	G2	2	am	Milking	145.316	14.5	14.964	10.2	10.0218	9.71103	14.2467	4.05	3.1	14.6997	9.88561	15.8588	76.4454
TP	1	5	G2	2	am	Resting	185.202	14.5	14.964	10.2	12.7725	12.3765	18.157	4.51	3.27	15.7354	11.7697	16.0547	73.9908
TP	1	1	G2	2	pm	Grazing	412.168	14.5	14.964	10.2	28.4254	27.544	40.4086	5.51	3.2	17.4799	23.5795	15.9741	76.5036
TP	1	2	G2	2	pm	Ruminating	244.796	14.5	14.964	10.2	16.8825	16.359	23.9996	3.87	2.9	14.1406	17.3116	15.6284	79.0356
TP	1	3	G2	2	pm	Resting	185.669	14.5	14.964	10.2	12.8048	12.4077	18.2029	3.94	3.32	14.7527	12.5854	16.1123	75.3972
TP	1	4	G2	2	pm	Grazing	282.46	14.5	14.964	10.2	19.48	18.876	27.6922	3.84	3.07	14.2819	19.7776	15.8243	72.8997
TP	1	5	G2	2	pm	Grazing	329.42	14.5	14.964	10.2	22.7186	22.0142	32.2961	4.57	3.36	15.9487	20.655	16.1584	75.853
SPS	2	1	G2	1	am	Ruminating	210.63	14.4	14.8608	11.94	14.627	14.1735	17.6407	3.74	2.85	13.7501	15.3184	16.214	82.1168
SPS	2	2	G2	1	am	Ruminating	228.68	14.4	14.8608	11.94	15.8805	15.3881	19.1524	3.75	3.5	14.5127	15.7572	15.4682	81.4424
SPS	2	3	G2	1	am	Ruminating	233.196	14.4	14.8608	11.94	16.1942	15.692	19.5307	3.54	3.16	13.7426	16.9688	13.6911	79.5258
SPS	2	4	G2	1	am	Ruminating	232.674	14.4	14.8608	11.94	16.1579	15.6569	19.4869	4.69	3.73	16.48	14.1186	15.3735	82.7422
SPS	2	5	G2	1	am	Ruminating	212.887	14.4	14.8608	11.94	14.7838	14.3254	17.8298	3.81	3.47	14.5871	14.5942	16.9421	80.5294
SPS	2	1	G2	1	pm	Ruminating	263.823	14.4	14.8608	11.94	18.3211	17.753	22.0957	3.98	2.85	14.1852	18.5985	17.4402	82.4169
SPS	2	2	G2	1	pm	Ruminating	235.323	14.4	14.8608	11.94	16.3419	15.8351	19.7088	4.24	3.54	15.4467	15.2345	15.5951	80.419
SPS	2	3	G2	1	pm	Ruminating	228.818	14.4	14.8608	11.94	15.8901	15.3974	19.164	3.69	3.15	14.0031	16.3405	13.8275	80.1873
SPS	2	4	G2	1	pm	Ruminating	217.28	14.4	14.8608	11.94	15.0889	14.621	18.1977	4.99	3.76	17.0582	12.7376	15.8688	77.1452
SPS	2	5	G2	1	pm	Ruminating	236.225	14.4	14.8608	11.94	16.4045	15.8958	19.7843	3.98	3.49	14.9182	15.8347	16.7789	80.8415
SPS	2	1	G2	2	am	Ruminating	209.371	14.4	14.8608	11.94	14.5397	14.0888	17.5353	3.74	2.85	13.7501	15.2269	16.214	79.7164
SPS	2	2	G2	2	am	Resting	199.238	14.4	14.8608	11.94	13.836	13.4069	16.6866	3.75	3.5	14.5127	13.7285	15.4682	79.3857
SPS	2	3	G2	2	am	Ruminating	210.264	14.4	14.8608	11.94	14.6017	14.1489	17.61	3.54	3.16	13.7426	15.3001	13.6911	78.1605
SPS	2	4	G2	2	am	Ruminating	221.419	14.4	14.8608	11.94	15.3763	14.8995	18.5443	4.69	3.73	16.48	13.4356	15.3735	79.4612
SPS	2	5	G2	2	am	Ruminating	223.272	14.4	14.8608	11.94	15.505	15.0242	18.6995	3.81	3.47	14.5871	15.3061	16.9421	80.2038
SPS	2	1	G2	2	pm	Resting	198.172	14.4	14.8608	11.94	13.762	13.3352	16.5973	3.98	2.85	14.1852	13.9704	17.4402	80.4883
SPS	2	2	G2	2	pm	Ruminating	227.083	14.4	14.8608	11.94	15.7697	15.2807	19.0187	4.24	3.54	15.4467	14.7011	15.5951	76.7361
SPS	2	3	G2	2	pm	Ruminating	222.244	14.4	14.8608	11.94	15.4336	14.955	18.6134	3.69	3.15	14.0031	15.871	13.8275	79.8957
SPS	2	4	G2	2	pm	Ruminating	233.541	14.4	14.8608	11.94	16.2181	15.7153	19.5596	4.99	3.76	17.0582	13.6909	15.8688	80.011
SPS	2	5	G2	2	pm	Ruminating	213.67	14.4	14.8608	11.94	14.8382	14.3781	17.8953	3.98	3.49	14.9182	14.3228	16.7789	78.4039
TP	2	1	G1	1	am	Grazing	333.527	12.8	13.2096	10.2	26.0568	25.2489	32.6988	4.18	3.3	13.3894	24.9098	11.9081	79.9424
TP	2	2	G1	1	am	Ruminating	238.234	12.8	13.2096	10.2	18.612	18.0349	23.3563	4.04	2.87	12.7261	18.7202	13.9229	79.3358
TP	2	3	G1	1	am	Grazing	310.13	12.8	13.2096	10.2	24.2289	23.4776	30.4049	3.88	3.25	12.8551	24.125	13.2387	80.5066
TP	2	4	G1	1	am	Grazing	293.271	12.8	13.2096	10.2	22.9118	22.2013	28.752	3.83	3.12	12.6422	23.1977	15.6717	82.1889
TP	2	5	G1	1	am	Grazing	305.326	12.8	13.2096	10.2	23.8536	23.1139	29.9339	4.55	3.35	14.0365	21.7523	13.9891	81.6453
TP	2	1	G1	1	pm	Ruminating	205.231	12.8	13.2096	10.2	16.0337	15.5365	20.1207	4.85	3.31	14.4791	14.1743	12.0692	78.5229
TP	2	2	G1	1	pm	Grazing	321.574	12.8	13.2096	10.2	25.123	24.344	31.5269	4.11	2.87	12.8388	25.0469	14.7533	80.2235
TP	2	3	G1	1	pm	Grazing	291.35	12.8	13.2096	10.2	22.7617	22.0559	28.5637	4.09	3.29	13.2342	22.0149	13.4702	79.9483
TP	2	4	G1	1	pm	Ruminating	270.831	12.8	13.2096	10.2	21.1587	20.5026	26.552	4.16	3.03	13.0823	20.7021	16.1857	77.5983
TP	2	5	G1	1	pm	Ruminating	212.171	12.8	13.2096	10.2	16.5759	16.0619	20.8011	4.46	3.35	13.8915	15.2735	14.2834	76.396
TP	2	1	G1	2	am	Grazing	342.351	12.8	13.2096	10.2	26.7461	25.9168	33.5638	4.18	3.3	13.3894	25.5688	11.9081	79.2113
TP	2	2	G1	2	am	Ruminating	237.65	12.8	13.2096	10.2	18.5664	17.9907	23.299	4.04	2.87	12.7261	18.6742	13.9229	78.6845
TP	2	3	G1	2	am	Ruminating	268.115	12.8	13.2096	10.2	20.9465	20.297	26.2858	3.88	3.25	12.8551	20.8567	13.2387	81.4422
TP	2	4	G1	2	am	Grazing	319.364	12.8	13.2096	10.2	24.9503	24.1767	31.3102	3.83	3.12	12.6422	25.2617	15.6717	78.9556
TP	2	5	G1	2	am	Grazing	316.309	12.8	13.2096	10.2	24.7117	23.9454	31.0107	4.55	3.35	14.0365	22.5348	13.9891	79.5509
TP	2	1	G1	2	pm	Ruminating	224.077	12.8	13.2096	10.2	17.506	16.9632	21.9683	4.85	3.31	14.4791	15.4759	12.0692	79.8172
TP	2	2	G1	2	pm	Ruminating	270.632	12.8	13.2096	10.2	21.1431	20.4875	26.5325	4.11	2.87	12.8388	21.0791	14.7533	82.2302
TP	2	3	G1	2	pm	Grazing	306.84	12.8	13.2096	10.2	23.9719	23.2286	30.0824	4.09	3.29	13.2342	23.1854	13.4702	78.3266
TP	2	4	G1	2	pm	Grazing	330.837	12.8	13.2096	10.2	25.8467	25.0452	32.435	4.16	3.03	13.0823	25.2889	16.1857	78.6331
TP	2	5	G1	2	pm	Ruminating	213.392	12.8	13.2096	10.2	16.6713	16.1543	20.9208	4.46	3.35	13.8915	15.3614	14.2834	81.6316
SPS	3	1	G1	1	am	Ruminating	235.27	13.64	14.0765	11.94	17.2485	16.7137	19.7044	3.96	3.02	13.5866	17.3164	13.0799	81.1891
SPS	3	2	G1	1	am	Ruminating	264.691	13.64	14.0765	11.94	19.4055	18.8038	22.1685	4.07	3.43	14.2202	18.6137	15.3103	78.7387
SPS	3	3	G1	1	am	Ruminating	225.082	13.64	14.0765	11.94	16.5016	15.9899	18.8511	3.83	3.23	13.5912	16.5608	14.6813	80.1578
SPS	3	4	G1	1	am	Ruminating	221.254	13.64	14.0765	11.94	16.221	15.718	18.5305	5.05	3.78	16.2826	13.5884	17.3726	80.79
SPS	3	5	G1	1	am	Ruminating	252.363	13.64	14.0765	11.94	18.5017	17.928	21.136	3.82	3.56	13.932	18.1139	15.0219	79.0056
SPS	3	1	G1	1	pm	Ruminating	248.223	13.64	14.0765	11.94	18.1982	17.6339	20.7892	3.92	3.02	13.5179	18.3626	13.0627	82.1708
SPS	3	2	G1	1	pm	Grazing	280.012	13.64	14.0765	11.94	20.5287	19.8922	23.4516	3.9	3.5	14.0043	19.9947	15.0942	80.5894
SPS	3	3	G1	1	pm	Ruminating	220.135	13.64	14.0765	11.94	16.1389	15.6385	18.4367	3.77	3.32	13.5858	16.2033	14.6759	78.9797
SPS	3	4	G1	1	pm	Grazing	294.234	13.64	14.0765	11.94	21.5714	20.9025	24.6427	5.02	3.83	16.2853	18.0674	17.3753	83.6087
SPS	3	5	G1	1	pm	Grazing	302.716	13.64	14.0765	11.94	22.1932	21.5051	25.3531	3.88	3.6	14.0785	21.5021	15.1683	82.1347
SPS	3	1	G1	2	am	Ruminating	233.303	13.64	14.0765	11.94	17.1043	16.5739	19.5396	3.96	3.02	13.5866	17.1715	13.0799	81.6574
SPS	3	2	G1	2	am	Ruminating	202.014	13.64	14.0765	11.94	14.8104	14.3512	16.9191	4.07	3.43	14.2202	14.2061	15.3103	82.019
SPS	3	3	G1	2	am	Ruminating	225.762	13.64	14.0765	11.94	16.5514	16.0382	18.908	3.83	3.23	13.5912	16.6109	14.6813	81.1363
SPS	3	4	G1	2	am	Ruminating	240.4	13.64	14.0765	11.94	17.6246	17.0781	20.134	5.05	3.78	16.2826	14.7642	17.3726	83.7095
SPS	3	5	G1	2	am	Ruminating	229.374	13.64	14.0765	11.94	16.8163	16.2948	19.2105	3.82	3.56	13.932	16.4638	15.0219	79.7315
SPS	3	1	G1	2	pm	Ruminating	252.476	13.64	14.0765	11.94	18.51	17.936	21.1454	3.92	3.02	13.5179	18.6772	13.0627	82.1789
SPS	3	2	G1	2	pm	Ruminating	261.391	13.64	14.0765	11.94	19.1636	18.5694	21.8921	3.9	3.5	14.0043	18.6651	15.0942	81.854
SPS	3	3	G1	2	pm	Grazing	286.236	13.64	14.0765	11.94	20.985	20.3343	23.9728	3.77	3.32	13.5858	21.0687	14.6759	81.918
SPS	3	4	G1	2	pm	Ruminating	244.456	13.64	14.0765	11.94	17.922	17.3663	20.4737	5.02	3.83	16.2853	15.0108	17.3753	82.5513
SPS	3	5	G1	2	pm	Ruminating	241.308	13.64	14.0765	11.94	17.6912	17.1426	20.21	3.88	3.6	14.0785	17.1402	15.1683	83.179
TP	3	1	G2	1	am	Grazing	323.417	13.84	14.2829	10.2	23.3683	22.6437	31.7075	4.42	3.42	15.0275	21.5217	16.1337	81.3302
TP	3	2	G2	1	am	Ruminating	241.754	13.84	14.2829	10.2	17.4678	16.9262	23.7014	4.22	2.93	14.1397	17.0976	15.2463	78.6791
TP	3	3	G2	1	am	Grazing	319.015	13.84	14.2829	10.2	23.0502	22.3355	31.276	3.39	3.21	13.0019	24.536	14.1079	81.8417
TP	3	4	G2	1	am	Grazing	293.168	13.84	14.2829	10.2	21.1826	20.5258	28.7419	3.98	3.17	13.9858	20.9619	15.092	79.9126
TP	3	5	G2	1	am	Grazing	307.962	13.84	14.2829	10.2	22.2516	21.5616	30.1923	4.26	3.39	14.7157	20.9274	15.8219	81.8906
TP	3	1	G2	1	pm	Ruminating	220.125	13.84	14.2829	10.2	15.905	15.4118	21.5809	4.35	3.42	14.9055	14.768	16.0117	81.557
TP	3	2	G2	1	pm	Grazing	312.725	13.84	14.2829	10.2	22.5957	21.8951	30.6593	4.08	2.98	13.9508	22.4162	15.0573	82.0188
TP	3	3	G2	1	pm	Grazing	293.775	13.84	14.2829	10.2	21.2265	20.5684	28.8015	3.85	3.21	13.8033	21.283	14.9095	79.8106
TP	3	4	G2	1	pm	Ruminating	269.649	13.84	14.2829	10.2	19.4833	18.8792	26.4362	3.79	3.17	13.6548	19.7477	14.7609	80.1031
TP	3	5	G2	1	pm	Resting	199.747	13.84	14.2829	10.2	14.4326	13.9851	19.583	4.51	3.51	15.2834	13.0696	16.3895	81.8073
TP	3	1	G2	2	am	Grazing	342.502	13.84	14.2829	10.2	24.7472	23.9799	33.5786	4.42	3.42	15.0275	22.7917	16.1337	83.2012
TP	3	2	G2	2	am	Ruminating	233.673	13.84	14.2829	10.2	16.8839	16.3603	22.9091	4.22	2.93	14.1397	16.526	15.2463	79.9074
TP	3	3	G2	2	am	Ruminating	266.626	13.84	14.2829	10.2	19.2649	18.6675	26.1398	3.39	3.21	13.0019	20.5067	14.1079	81.5956
TP	3	4	G2	2	am	Grazing	312.21	13.84	14.2829	10.2	22.5585	21.859	30.6088	3.98	3.17	13.9858	22.3234	15.092	79.2742
TP	3	5	G2	2	am	Grazing	307.514	13.84	14.2829	10.2	22.2192	21.5302	30.1484	4.26	3.39	14.7157	20.8969	15.8219	80.7913
TP	3	1	G2	2	pm	Ruminating	221.289	13.84	14.2829	10.2	15.9891	15.4933	21.695	4.35	3.42	14.9055	14.8461	16.0117	79.5063
TP	3	2	G2	2	pm	Ruminating	271.977	13.84	14.2829	10.2	19.6515	19.0422	26.6644	4.08	2.98	13.9508	19.4954	15.0573	85.4065
TP	3	3	G2	2	pm	Grazing	306.904	13.84	14.2829	10.2	22.1751	21.4875	30.0886	3.85	3.21	13.8033	22.2341	14.9095	84.3748
TP	3	4	G2	2	pm	Grazing	330.962	13.84	14.2829	10.2	23.9134	23.1719	32.4473	3.79	3.17	13.6548	24.2379	14.7609	79.3075
TP	3	5	G2	2	pm	Ruminating	225.744	13.84	14.2829	10.2	16.311	15.8052	22.1318	4.51	3.51	15.2834	14.7706	16.3895	78.0788
SPS	4	1	G1	1	am	Ruminating	226.628	13.7	14.1384	11.94	16.5422	16.0292	18.9806	4.2	2.84	13.8641	16.3464	15.5774	85.4574
SPS	4	2	G1	1	am	Ruminating	219.243	13.7	14.1384	11.94	16.0032	15.507	18.3621	4.18	3.42	14.4616	15.1604	14.8551	84.9545
SPS	4	3	G1	1	am	Grazing	312.374	13.7	14.1384	11.94	22.801	22.094	26.162	3.9	3.21	13.7499	22.7183	13.0083	86.1132
SPS	4	4	G1	1	am	Ruminating	254.609	13.7	14.1384	11.94	18.5846	18.0083	21.3241	5.27	3.75	16.7009	15.2452	14.7034	86.2863
SPS	4	5	G1	1	am	Grazing	288.306	13.7	14.1384	11.94	21.0442	20.3917	24.1462	4.26	3.4	14.5778	19.7771	15.9396	88.7093
SPS	4	1	G1	1	pm	Resting	189.417	13.7	14.1384	11.94	13.8261	13.3974	15.8641	4.21	2.86	13.9031	13.6241	16.5842	86.9867
SPS	4	2	G1	1	pm	Ruminating	223.099	13.7	14.1384	11.94	16.2846	15.7796	18.685	3.96	3.29	13.9406	16.0036	15.9608	87.3718
SPS	4	3	G1	1	pm	Ruminating	266.366	13.7	14.1384	11.94	19.4427	18.8399	22.3087	3.96	3.2	13.8425	19.2426	14.3591	84.3333
SPS	4	4	G1	1	pm	Ruminating	252.074	13.7	14.1384	11.94	18.3996	17.8291	21.1118	5.32	3.65	16.6782	15.114	14.8151	88.0086
SPS	4	5	G1	1	pm	Ruminating	224.453	13.7	14.1384	11.94	16.3834	15.8754	18.7984	4.35	3.43	14.7657	15.201	15.7191	85.5216
SPS	4	1	G1	2	am	Ruminating	211.282	13.7	14.1384	11.94	15.4221	14.9438	17.6953	4.2	2.84	13.8641	15.2395	15.5774	86.0585
SPS	4	2	G1	2	am	Ruminating	226.691	13.7	14.1384	11.94	16.5468	16.0337	18.9859	4.18	3.42	14.4616	15.6754	14.8551	85.5818
SPS	4	3	G1	2	am	Grazing	289.534	13.7	14.1384	11.94	21.1338	20.4785	24.249	3.9	3.21	13.7499	21.0571	13.0083	89.1154
SPS	4	4	G1	2	am	Ruminating	231.083	13.7	14.1384	11.94	16.8674	16.3444	19.3537	5.27	3.75	16.7009	13.8366	14.7034	87.6672
SPS	4	5	G1	2	am	Ruminating	218.847	13.7	14.1384	11.94	15.9742	15.4789	18.3289	4.26	3.4	14.5778	15.0124	15.9396	86.8819
SPS	4	1	G1	2	pm	Grazing	280.85	13.7	14.1384	11.94	20.5	19.8643	23.5217	4.21	2.86	13.9031	20.2004	16.5842	85.6674
SPS	4	2	G1	2	pm	Grazing	301.893	13.7	14.1384	11.94	22.036	21.3527	25.2842	3.96	3.29	13.9406	21.6558	15.9608	89.4243
SPS	4	3	G1	2	pm	Grazing	299.855	13.7	14.1384	11.94	21.8872	21.2085	25.1134	3.96	3.2	13.8425	21.6619	14.3591	87.8535
SPS	4	4	G1	2	pm	Ruminating	261.366	13.7	14.1384	11.94	19.0778	18.4863	21.89	5.32	3.65	16.6782	15.6711	14.8151	85.5886
SPS	4	5	G1	2	pm	Grazing	323.971	13.7	14.1384	11.94	23.6475	22.9142	27.1332	4.35	3.43	14.7657	21.9408	15.7191	86.9309
TP	4	1	G2	1	am	Grazing	323.2	10.5	10.836	10.2	30.7809	29.8265	31.6863	4.23	3.36	11.0997	29.1179	10.4078	85.2996
TP	4	2	G2	1	am	Ruminating	253.654	10.5	10.836	10.2	24.1576	23.4085	24.8681	4.07	2.95	10.5458	24.0526	11.9229	88.7448
TP	4	3	G2	1	am	Grazing	320.713	10.5	10.836	10.2	30.5441	29.597	31.4425	2.81	3.25	9.13099	35.1236	11.3775	88.3885
TP	4	4	G2	1	am	Grazing	282.188	10.5	10.836	10.2	26.875	26.0417	27.6655	3.9	3.08	10.4297	27.0562	13.6392	87.1039
TP	4	5	G2	1	am	Grazing	306.044	10.5	10.836	10.2	29.1471	28.2433	30.0043	4.44	3.36	11.3772	26.8997	12.0119	84.3076
TP	4	1	G2	1	pm	Ruminating	207.692	10.5	10.836	10.2	19.7802	19.1668	20.3619	4.82	3.35	11.8711	17.4955	10.4905	85.7624
TP	4	2	G2	1	pm	Grazing	320.167	10.5	10.836	10.2	30.4921	29.5466	31.3889	4.73	2.92	11.3931	28.1019	11.5235	88.1478
TP	4	3	G2	1	pm	Grazing	288.857	10.5	10.836	10.2	27.5102	26.6572	28.3193	3.53	3.35	10.1661	28.4136	11.4485	85.1985
TP	4	4	G2	1	pm	Ruminating	271.232	10.5	10.836	10.2	25.8316	25.0306	26.5913	3.99	3.04	10.5152	25.7942	13.6218	83.6196
TP	4	5	G2	1	pm	Ruminating	207.476	10.5	10.836	10.2	19.7596	19.1469	20.3408	4.35	3.3	11.2082	18.5111	12.1559	91.6932
TP	4	1	G2	2	am	Grazing	346.138	10.5	10.836	10.2	32.9655	31.9433	33.9351	4.23	3.36	11.0997	31.1845	10.4078	88.8049
TP	4	2	G2	2	am	Ruminating	239.719	10.5	10.836	10.2	22.8304	22.1225	23.5019	4.07	2.95	10.5458	22.7312	11.9229	87.4321
TP	4	3	G2	2	am	Ruminating	266.926	10.5	10.836	10.2	25.4215	24.6333	26.1692	2.81	3.25	9.13099	29.233	11.3775	88.9875
TP	4	4	G2	2	am	Grazing	312.734	10.5	10.836	10.2	29.7842	28.8607	30.6602	3.9	3.08	10.4297	29.985	13.6392	87.8762
TP	4	5	G2	2	am	Grazing	309.746	10.5	10.836	10.2	29.4997	28.5849	30.3673	4.44	3.36	11.3772	27.2251	12.0119	84.4979
TP	4	1	G2	2	pm	Ruminating	218.595	10.5	10.836	10.2	20.8186	20.1731	21.4309	4.82	3.35	11.8711	18.414	10.4905	87.4437
TP	4	2	G2	2	pm	Ruminating	265.418	10.5	10.836	10.2	25.278	24.4941	26.0214	4.73	2.92	11.3931	23.2964	11.5235	86.4936
TP	4	3	G2	2	pm	Grazing	294.082	10.5	10.836	10.2	28.0078	27.1394	28.8316	3.53	3.35	10.1661	28.9276	11.4485	85.8974
TP	4	4	G2	2	pm	Grazing	325.172	10.5	10.836	10.2	30.9688	30.0085	31.8796	3.99	3.04	10.5152	30.9239	13.6218	86.9214
TP	4	5	G2	2	pm	Ruminating	209.547	10.5	10.836	10.2	19.9568	19.338	20.5438	4.35	3.3	11.2082	18.6959	12.1559	84.4808
